# Supplementary material for: A Rapid Method for Performing a Multivariate Optimization of Phage Production Using the RCCD Approach
Source: Pathogens. 2021 Aug 29;10(9):1100. doi: 10.3390/pathogens10091100 (PMC8468216; doi:10.3390/pathogens10091100)
Supplement: Supplementary file 1 [file pathogens-10-01100-s001.zip]

Archive with 1 entries (1 files):
- pathogens-1346604-supplementary.pdf
